# Supplementary material for: Amelioration of morphine withdrawal syndrome by systemic and intranasal administration of mesenchymal stem cell‐derived secretome in preclinical models of morphine dependence
Source: CNS Neurosci Ther. 2023 Nov 6;30(4):e14517. doi: 10.1111/cns.14517 (PMC11017443; doi:10.1111/cns.14517)
Supplement: Supplementary file 1 — Data S1. [file CNS-30-e14517-s001.zip]

Archive with 2 entries (2 files):
- Mauricio Quezada, CNS Neuroscience and Therapeutics Supplementary Figures.pdf
- Supplementary figure 4.docx
